# Supplementary material for: Dysbiotic Gut Microbiota Modulation by Aronia Fruits Extract Administration
Source: Life (Basel). 2022 Dec 22;13(1):32. doi: 10.3390/life13010032 (PMC9865120; doi:10.3390/life13010032)
Supplement: Supplementary file 1 [file life-13-00032-s001.zip]

Archive with 1 entries (1 files):
- life-2086714-supplementary.pdf
